# Supplementary material for: Txnip deletions and missense alleles prolong the survival of cones in a retinitis pigmentosa mouse model
Source: eLife. 2024 May 10;12:RP90749. doi: 10.7554/eLife.90749 (PMC11087050; doi:10.7554/eLife.90749)
Supplement: Figure 1—source data 1. [file elife-90749-fig1-data1.xlsx]

## Sheet: Sheet1
Figure 1D
control	2622
control	3369
control	3815
control	2739
control	3033
control	3352
control	2869
control	2655
control	4550
control	3620
control	4462
control	4810
control	4432
control	5391
control	4390
control	4922
control	1934
Arrdc4	1092
Arrdc5	1055
Arrdc6	1329
Arrdc7	1018
Arrdc8	1625
Arrdc9	899
Arrdc10	1257
Arrdc11	948
Arrdc12	1452
Arrdc13	1303
Arrdc14	944
Arrdc15	879
Arrdc16	1394
Arrdc17	1108
Arrdc18	1413
Arrdc19	1546
Arrdc20	845
Arrdc21	1191
