# Supplementary material for: Txnip deletions and missense alleles prolong the survival of cones in a retinitis pigmentosa mouse model
Source: eLife. 2024 May 10;12:RP90749. doi: 10.7554/eLife.90749 (PMC11087050; doi:10.7554/eLife.90749)
Supplement: Figure 2—source data 1. [file elife-90749-fig2-data1.xlsx]

## Sheet: Sheet1
Figure 2C
control	4287
control	6961
control	6376
control	5188
control	4518
control	5213
control	4303
control	3989
control	8129
control	6847
control	5417
Best1-Tx.CS.LLAA	6350
Best1-Tx.CS.LLAA	5095
Best1-Tx.CS.LLAA	10605
Best1-Tx.CS.LLAA	9754
Best1-Tx.CS.LLAA	6744
Best1-Tx.CS.LLAA	6201
Best1-Tx.CS.LLAA	8381
Best1-Tx.CS.LLAA	11278
Best1-Txnip.C247S	6092
Best1-Txnip.C247S	7595
Best1-Txnip.C247S	7346
Best1-Txnip.C247S	7923
Best1-Txnip.C247S	7041
Best1-Txnip.C247S	5087
Best1-Txnip.C247S	5820
Best1-Txnip.C247S	7052
Figure 2E
control	4592
control	3204
control	3989
control	3933
control	4014
control	3978
control	4172
control	3004
control	2853
control	2447
control	3031
control	1843
control	3044
control	4106
control	2709
control	4915
control	3608
control	2912
control	4018
control	2763
control	3265
control	2945
Best1-N.Txnip	4424
Best1-N.Txnip	1158
Best1-N.Txnip	1988
Best1-N.Txnip	1676
Best1-N.Txnip	4481
Best1-N.Txnip	3271
Best1-N.Txnip	2671
Best1-N.Txnip	1850
Best1-N.Txnip	2628
Best1-N.Txnip	1959
Best1-sC.Txnip	1175
Best1-sC.Txnip	3603
Best1-sC.Txnip	3094
Best1-sC.Txnip	2063
Best1-sC.Txnip	3363
Best1-sC.Txnip	1774
Best1-sC.Txnip	3193
Best1-sC.Txnip	3570
Best1-sC.Txnip	2086
Best1-sC.Txnip	3818
Best1-C.Txnip.C247S	5353
Best1-C.Txnip.C247S	6648
Best1-C.Txnip.C247S	4826
Best1-C.Txnip.C247S	5359
Best1-C.Txnip.C247S	8282
Best1-C.Txnip.C247S	6353
Best1-C.Txnip.C247S	8198
Best1-C.Txnip.C247S	5397
Best1-C.Txnip.C247S	5221
Best1-C.Txnip.C247S	5862
Best1-C.Txnip.C247S	4386
Best1-C.Txnip.C247S	5108
Best1-C.Txnip.C247S	5476
Best1-C.Txnip.C247S	2699
Best1-C.Txnip.C247S	6008
Best1-C.Txnip.C247S	3018
Best1-C.Txnip.C247S	3490
Best1-C.Txnip.C247S	3034
Best1-C.Txnip.C247S	5807
Best1-C.Tx.CS.LlAA	6256
Best1-C.Tx.CS.LlAA	3909
Best1-C.Tx.CS.LlAA	4161
Best1-C.Tx.CS.LlAA	7441
Best1-C.Tx.CS.LlAA	6900
Best1-C.Tx.CS.LlAA	6358
Best1-C.Tx.CS.LlAA	3936
Best1-C.Tx.CS.LlAA	4828
Best1-C.Tx.CS.LlAA	5738
Best1-C.Tx.CS.LlAA	5019
Best1-C.Tx.CS.LlAA	4722
Best1-C.Tx.CS.LlAA	4090
Best1-C.Tx.CS.LlAA	6172
Best1-C.Tx.CS.LlAA	4825
Best1-C.Tx.CS.LlAA	7010
Figure 2G
Control	5901
Control	4545
Control	5309
Control	6582
Control	4866
Control	4141
Control	6530
Control	4329
Control	6759
Control	6069
Control	5933
Control	4007
Control	5886
Control	4959
Control	4390
Best1-nt.Txnip.CS320	6662
Best1-nt.Txnip.CS320	5456
Best1-nt.Txnip.CS320	5062
Best1-nt.Txnip.CS320	5625
Best1-nt.Txnip.CS320	4779
Best1-nt.Txnip.CS320	6376
Best1-nt.Txnip.CS320	5177
Best1-nt.Txnip.CS320	4866
Best1-nt.Txnip.CS320	5982
Best1-nt.Txnip.CS320	8175
Best1-nt.Txnip.CS320	7175
Best1-nt.Txnip.CS320	7453
Best1-nt.Txnip.CS320	5602
Best1-nt.Txnip.CS320	6863
Best1-nt.Txnip.CS320	7940
Figure 2-figure supplement 1
	Eye	Norm. value
Control	1	1.33451
Control	1	0.689291
Control	1	0.933276
Control	1	1.03512
Control	1	0.970751
Control	1	0.834374
Control	1	1.14151
Control	1	0.971247
Control	1	0.940793
Control	1	0.955234
Control	1	1.09553
Control	2	0.998832
Control	2	0.939619
Control	2	1.05564
Control	2	0.758182
Control	3	1.20057
Control	3	0.972424
Control	3	1.23853
Control	3	1.25813
Control	3	0.989222
Control	4	0.859745
Control	4	0.836661
Control	4	0.934378
Control	4	0.905162
Control	4	0.914776
Control	4	1.15654
Txnip.C247S	1	0.687074
Txnip.C247S	1	0.588219
Txnip.C247S	1	0.790814
Txnip.C247S	2	0.644684
Txnip.C247S	2	0.620514
Txnip.C247S	2	0.630714
Txnip.C247S	3	0.627671
Txnip.C247S	3	0.699456
Txnip.C247S	3	0.62788
N.Txnip	1	0.710559
N.Txnip	1	1.20597
N.Txnip	1	0.778607
N.Txnip	1	0.831169
N.Txnip	1	0.816868
N.Txnip	1	0.98635
N.Txnip	2	1.05562
N.Txnip	2	0.748533
N.Txnip	2	0.705668
N.Txnip	2	0.787649
N.Txnip	2	0.742522
N.Txnip	2	1.00518
N.Txnip	3	1.15467
N.Txnip	3	1.34776
N.Txnip	3	1.30085
N.Txnip	3	0.696873
N.Txnip	3	0.865612
N.Txnip	3	0.770017
N.Txnip	3	0.746561
N.Txnip	4	0.730945
N.Txnip	4	0.840782
N.Txnip	4	0.798073
N.Txnip	5	1.07272
N.Txnip	5	1.06069
N.Txnip	5	1.0701
N.Txnip	5	0.96283
N.Txnip	5	1.00246
N.Txnip	5	1.0322
N.Txnip	5	0.842022
N.Txnip	5	0.889665
N.Txnip	5	0.830543
N.Txnip	6	0.735518
N.Txnip	6	1.0925
N.Txnip	6	0.924155
N.Txnip	6	0.757411
N.Txnip	6	1.05693
sC.Txnip	1	0.759254
sC.Txnip	1	0.623901
sC.Txnip	2	0.569821
sC.Txnip	3	0.572484
sC.Txnip	4	1.07556
sC.Txnip	4	0.741094
sC.Txnip	4	0.89193
sC.Txnip	5	0.574306
sC.Txnip	5	0.689627
sC.Txnip	6	0.699247
C.Txnip.CS	1	0.211708
C.Txnip.CS	1	0.327439
C.Txnip.CS	1	0.33178
C.Txnip.CS	1	0.315618
C.Txnip.CS	1	0.161887
C.Txnip.CS	1	0.297952
C.Txnip.CS	2	0.204553
C.Txnip.CS	2	0.256804
C.Txnip.CS	2	0.227849
C.Txnip.CS	2	0.240623
C.Txnip.CS	3	0.213923
C.Txnip.CS	3	0.131317
C.Txnip.CS	3	0.190455
C.Txnip.CS.LLAA	1	0.735916
C.Txnip.CS.LLAA	1	0.550188
C.Txnip.CS.LLAA	1	1.11041
C.Txnip.CS.LLAA	2	0.732428
C.Txnip.CS.LLAA	3	0.762859
C.Txnip.CS.LLAA	3	1.24534
C.Txnip.CS.LLAA	3	0.501961
nt.Txnip.CS320	1	0.787777
nt.Txnip.CS320	1	0.801588
nt.Txnip.CS320	1	0.985586
nt.Txnip.CS320	2	0.726928
nt.Txnip.CS320	2	1.19104
nt.Txnip.CS320	2	1.46043
nt.Txnip.CS320	2	0.93621
nt.Txnip.CS320	2	0.844235
nt.Txnip.CS320	3	1.16962
nt.Txnip.CS320	3	0.92616
nt.Txnip.CS320	3	1.03273
nt.Txnip.CS320	3	0.907542
nt.Txnip.CS320	3	1.13
nt.Txnip.CS320	4	0.828996
nt.Txnip.CS320	4	0.380775
nt.Txnip.CS320	4	1.02218
nt.Txnip.CS320	4	0.715012
wt Txnip	1	0.316264
wt Txnip	1	0.53483
wt Txnip	2	0.164127
wt Txnip	2	0.235892
wt Txnip	2	0.264025
wt Txnip	3	0.30939
wt Txnip	3	0.2838
wt Txnip	3	0.293428
wt Txnip	4	0.626223
wt Txnip	4	0.483018
wt Txnip	4	0.523975
Txnip.CS.LLAA	1	0.798615
Txnip.CS.LLAA	1	0.889197
Txnip.CS.LLAA	1	1.38417
Txnip.CS.LLAA	1	1.35697
Txnip.CS.LLAA	2	0.77722
Txnip.CS.LLAA	2	1.3747
Txnip.CS.LLAA	2	0.665531
Txnip.CS.LLAA	2	0.781361
Txnip.CS.LLAA	2	0.90047
Txnip.CS.LLAA	3	0.610981
Txnip.CS.LLAA	3	0.932258
Txnip.CS.LLAA	3	1.04534
Txnip.CS.LLAA	3	0.786512
Txnip.CS.LLAA	3	0.772714
Txnip.CS.LLAA	3	0.619118
Txnip.CS.LLAA	4	1.13074
Txnip.CS.LLAA	4	0.995521
Txnip.CS.LLAA	4	1.05
Txnip.CS.LLAA	4	0.821924
Txnip.CS.LLAA	4	1.0307
Txnip.CS.LLAA	4	0.773928
