# Supplementary material for: Txnip deletions and missense alleles prolong the survival of cones in a retinitis pigmentosa mouse model
Source: eLife. 2024 May 10;12:RP90749. doi: 10.7554/eLife.90749 (PMC11087050; doi:10.7554/eLife.90749)
Supplement: Figure 3—source data 1. [file elife-90749-fig3-data1.xlsx]

## Sheet: Sheet1
Figure 3C
control	3997
control	4541
control	5246
control	5267
control	5869
control	5682
control	4842
control	5455
control	4126
control	4882
control	4184
control	3433
control	5117
control	5284
control	3202
CMV-Txnip.C247S	5634
CMV-Txnip.C247S	8358
CMV-Txnip.C247S	5598
CMV-Txnip.C247S	6438
CMV-Txnip.C247S	7424
CMV-Txnip.C247S	7385
CMV-Txnip.C247S	6091
CMV-Txnip.C247S	6481
CMV-Txnip.C247S	8158
CMV-Txnip.C247S	4333
CMV-Txnip.C247S	7482
CMV-Txnip.C247S	6187
CMV-Txnip.C247S	5288
Figure 3B
Control	2810
Control	5737
Control	4956
Control	3004
Control	3178
Control	4741
Control	4447
Control	4695
Control	3070
Control	2774
Control	7011
Control	4774
Control	6167
Control	6918
Control	5770
Control	4065
Control	4771
Control	4379
Control	4753
Control	3675
Control	3877
Control	4933
Control	5782
Control	6244
Control	4402
Control	4282
Control	5668
Control	4257
Control	6035
Control	6944
Control	4555
Control	4393
Control	4561
Control	6380
Control	4418
Control	4689
Control	4862
Control	4430
Control	3665
Control	4572
Control	6451
Control	3266
Control	3203
Control	3001
Control	4197
Control	4159
Control	4610
Control	3315
Control	3768
Control	5209
Control	4617
Control	4300
Control	4868
Control	5560
RO-N.Txnip	5372
RO-N.Txnip	5163
RO-N.Txnip	3978
RO-N.Txnip	3462
RO-N.Txnip	4288
RO-N.Txnip	3994
RO-N.Txnip	6454
RO-N.Txnip	3802
RO-N.Txnip	3034
RO-N.Txnip	3759
RO-N.Txnip	6312
RO-N.Txnip	7268
RO-C.Txnip.C247S	4222
RO-C.Txnip.C247S	4428
RO-C.Txnip.C247S	5492
RO-C.Txnip.C247S	4836
RO-C.Txnip.C247S	4902
RO-C.Txnip.C247S	3987
RO-C.Txnip.C247S	5596
RO-C.Txnip.C247S	3563
RO-C.Txnip.C247S	3774
RO-C.Txnip.C247S	4757
RO-C.Txnip.C247S	3802
RO-C.Txnip.C247S	4557
RO-C.Txnip.C247S	3592
RO-C.Txnip.C247S	5098
RO-C.Txnip.C247S	5024
RO-C.Txnip.C247S	4112
RO-C.Txnip.C247S	3835
RO-C.Txnip.C247S	4331
RO-C.Txnip.C247S	4313
RO-nt.Txnip.C247S301	7166
RO-nt.Txnip.C247S301	6698
RO-nt.Txnip.C247S301	6568
RO-nt.Txnip.C247S301	8371
RO-nt.Txnip.C247S301	6647
RO-nt.Txnip.C247S301	6279
RO-nt.Txnip.C247S301	6970
RO-nt.Txnip.C247S301	7876
RO-nt.Txnip.C247S301	9698
RO-nt.Txnip.C247S301	5952
RO-nt.Txnip.C247S301	5648
RO-nt.Txnip.C247S301	7503
RO-nt.Txnip.C247S301	5747
RO-nt.Txnip.C247S301	5597
RO-nt.Txnip.C247S301	7631
RO-nt.Txnip.C247S301	6139
RO-nt.Txnip.C247S301	7307
RO-nt.Txnip.C247S301	5494
RO-nt.Txnip.C247S320	10830
RO-nt.Txnip.C247S321	7488
RO-nt.Txnip.C247S322	8498
RO-nt.Txnip.C247S323	7099
RO-nt.Txnip.C247S324	9284
RO-nt.Txnip.C247S325	6104
RO-nt.Txnip.C247S326	6250
RO-nt.Txnip.C247S327	9786
RO-nt.Txnip.C247S328	6987
RO-nt.Txnip.C247S329	7289
RO-nt.Txnip.C247S330	5014
RO-nt.Txnip.C247S331	6428
RO-nt.Txnip.C247S332	7779
RO-nt.Txnip.C247S333	5587
RO-nt.Txnip.C247S334	8269
RO-nt.Txnip.C247S335	7847
RO-nt.Txnip.C247S336	8601
RO-nt.Txnip.C247S337	7856
RO-nt.Txnip.C247S338	8995
RO-nt.Txnip.C247S339	5703
RO-nt.Txnip.C247S340	6203
RO-nt.Txnip.C247S341	9326
